# Supplementary material for: ZnO Nanoparticle-Infused Vaterite Coatings: A Novel Approach for Antimicrobial Titanium Implant Surfaces
Source: J Funct Biomater. 2025 Mar 19;16(3):108. doi: 10.3390/jfb16030108 (PMC11943299; doi:10.3390/jfb16030108)
Supplement: Supplementary file 1 [file jfb-16-00108-s001.zip]

Archive with 1 entries (1 files):
- jfb-3506389-supplementary.pdf
